# Supplementary material for: PERMANOVA-S: association test for microbial community composition that accommodates confounders and multiple distances
Source: Bioinformatics. 2016 May 19;32(17):2618–25. doi: 10.1093/bioinformatics/btw311 (PMC5013911; doi:10.1093/bioinformatics/btw311)
Supplement: Supplementary Data [file supp_btw311_suppl_data.zip]

Archive with 2 entries (2 files):
- suppl_Cleaned.zip
- supplr_Cleaned.pdf
